# Supplementary material for: Transcriptome Analyses Revealed the Key Metabolic Genes and Transcription Factors Involved in Terpenoid Biosynthesis in Sacred Lotus
Source: Molecules. 2022 Jul 19;27(14):4599. doi: 10.3390/molecules27144599 (PMC9320166; doi:10.3390/molecules27144599)
Supplement: Supplementary file 1 [file molecules-27-04599-s001.zip › Table S1.xlsx]

## Sheet: All.sample.summary
Sequencing output statistics
Sample	Raw Reads	Clean Reads	Clean Base(G)	Error Rate(%)	Q20(%)	Q30(%)	GC Content(%)
ML1	55663432	53853560	8.08	0.02	98.11	94.45	46.29
ML2	49071714	47239574	7.09	0.02	98.14	94.53	46.32
ML3	44851390	42395072	6.36	0.03	97.99	94.16	46.52
RF1	52023354	49848510	7.48	0.02	98.18	94.65	45.73
RF2	46310128	44496692	6.67	0.02	98.16	94.59	45.77
RF3	47584236	46021852	6.9	0.02	98.13	94.52	45.69
S1	57510670	55441340	8.32	0.03	98.03	94.24	46.65
S2	50111618	47748036	7.16	0.02	98.18	94.61	46.7
S3	47702150	44312416	6.65	0.02	98.15	94.57	46.38
WF1	46804680	43600170	6.54	0.02	98.17	94.63	45.68
WF2	49351424	45718410	6.86	0.02	98.18	94.63	45.68
WF3	45911498	44336812	6.65	0.02	98.16	94.54	45.35
YF1	50246978	48239202	7.24	0.02	98.11	94.47	45.57
YF2	48433408	46523646	6.98	0.02	98.19	94.61	45.67
YF3	46592526	45304974	6.8	0.02	98.04	94.29	45.65
YL1	49885072	47797512	7.17	0.02	98.13	94.51	45.96
YL2	47671098	45880128	6.88	0.02	98.11	94.45	46.04
YL3	49899558	47433940	7.12	0.02	98.14	94.53	46.02
