# Supplementary material for: Transcriptome Analyses Revealed the Key Metabolic Genes and Transcription Factors Involved in Terpenoid Biosynthesis in Sacred Lotus
Source: Molecules. 2022 Jul 19;27(14):4599. doi: 10.3390/molecules27144599 (PMC9320166; doi:10.3390/molecules27144599)
Supplement: Supplementary file 1 [file molecules-27-04599-s001.zip › Table S2.xlsx]

## Sheet: Sheet1
Comparison efficiency statistics
Sample	Total Reads	Reads mapped	Unique mapped	Multi mapped	Read1 mapped	Read2 mapped	+' mapped	-' mapped
ML1	53853560	51528198(95.68%)	50006004(92.86%)	1964373(2.83%)	25055431(46.53%)	24950573(46.33%)	24955242(46.34%)	25050762(46.52%)
ML2	47239574	45180441(95.64%)	43869330(92.87%)	1697529(2.78%)	21970429(46.51%)	21898901(46.36%)	21895375(46.35%)	21973955(46.52%)
ML3	42395072	40379081(95.24%)	39253921(92.59%)	1485963(2.65%)	19662069(46.38%)	19591852(46.21%)	19593077(46.22%)	19660844(46.38%)
RF1	49848510	47357867(95.00%)	46370045(93.02%)	1337457(1.98%)	23206676(46.55%)	23163369(46.47%)	23168752(46.48%)	23201293(46.54%)
RF2	44496692	41837631(94.02%)	41062679(92.28%)	1023494(1.74%)	20548995(46.18%)	20513684(46.10%)	20513349(46.10%)	20549330(46.18%)
RF3	46021852	43326671(94.14%)	42524070(92.40%)	993826(1.74%)	21301491(46.29%)	21222579(46.11%)	21241330(46.15%)	21282740(46.24%)
S1	55441340	49813622(89.85%)	48612155(87.68%)	1438353(2.17%)	24393261(44.00%)	24218894(43.68%)	24081534(43.44%)	24530621(44.25%)
S2	47748036	42853696(89.75%)	41874800(87.70%)	1143805(2.05%)	20967281(43.91%)	20907519(43.79%)	20752579(43.46%)	21122221(44.24%)
S3	44312416	40103419(90.50%)	39204913(88.47%)	1130891(2.03%)	19629398(44.30%)	19575515(44.18%)	19468061(43.93%)	19736852(44.54%)
WF1	43600170	41188349(94.47%)	40274661(92.37%)	1375597(2.10%)	20154726(46.23%)	20119935(46.15%)	20112947(46.13%)	20161714(46.24%)
WF2	45718410	42964845(93.98%)	42271902(92.46%)	844648(1.52%)	21141589(46.24%)	21130313(46.22%)	21106313(46.17%)	21165589(46.30%)
WF3	44336812	42747926(96.42%)	41932209(94.58%)	988751(1.84%)	20997093(47.36%)	20935116(47.22%)	20947514(47.25%)	20984695(47.33%)
YF1	48239202	44398292(92.04%)	43310632(89.78%)	1521586(2.25%)	21690007(44.96%)	21620625(44.82%)	21627809(44.83%)	21682823(44.95%)
YF2	46523646	42929551(92.27%)	41867525(89.99%)	1549702(2.28%)	20938761(45.01%)	20928764(44.99%)	20908420(44.94%)	20959105(45.05%)
YF3	45304974	41749229(92.15%)	40652608(89.73%)	1620795(2.42%)	20385898(45.00%)	20266710(44.73%)	20305958(44.82%)	20346650(44.91%)
YL1	47797512	45755488(95.73%)	44876815(93.89%)	1093854(1.84%)	22467116(47.00%)	22409699(46.88%)	22411133(46.89%)	22465682(47.00%)
YL2	45880128	43923747(95.74%)	43068521(93.87%)	1046631(1.86%)	21568916(47.01%)	21499605(46.86%)	21507557(46.88%)	21560964(46.99%)
YL3	47433940	45411967(95.74%)	44638783(94.11%)	939865(1.63%)	22360954(47.14%)	22277829(46.97%)	22292821(47.00%)	22345962(47.11%)
