# Supplementary material for: Transcriptome Analyses Revealed the Key Metabolic Genes and Transcription Factors Involved in Terpenoid Biosynthesis in Sacred Lotus
Source: Molecules. 2022 Jul 19;27(14):4599. doi: 10.3390/molecules27144599 (PMC9320166; doi:10.3390/molecules27144599)
Supplement: Supplementary file 1 [file molecules-27-04599-s001.zip › Table S3.xlsx]

## Sheet: Sheet1
DEGS of groups
group	total	down	up
S_vs_ML	12496	6071	6425
S_vs_RF	11274	5439	5835
S_vs_WF	11033	5508	5525
S_vs_YF	12400	6300	6100
S_vs_YL	11476	5257	6219
WF_vs_RF	2468	1040	1428
WF_vs_YF	6604	3481	3123
YL_vs_ML	12256	6446	5810
YL_vs_RF	11566	6182	5384
YL_vs_WF	11752	6449	5303
YL_vs_YF	13119	7299	5820
