# Supplementary material for: Transcriptome Analyses Revealed the Key Metabolic Genes and Transcription Factors Involved in Terpenoid Biosynthesis in Sacred Lotus
Source: Molecules. 2022 Jul 19;27(14):4599. doi: 10.3390/molecules27144599 (PMC9320166; doi:10.3390/molecules27144599)
Supplement: Supplementary file 1 [file molecules-27-04599-s001.zip › Table S4.xlsx]

## Sheet: Sheet1
The fpkm value of genes involved in terpene backbone synthesis
pathway	Name	Unigene ID	S	YL	ML	RF	WF	YF
M V A	AACT1	gene-LOC104594265	49.66	71.2767	15.7433	174.913	198.963	117.233
	AACT2	gene-LOC104605063	48.8133	11.1733	9.55667	28.6733	28.0633	40.44
	HMGR1	gene-LOC104593643	5.36333	18.19	1.49667	9.525	9.25667	7.2
	HMGR2	gene-LOC104604184	9.20333	12.2733	3.61333	6.43667	7.15333	7.81
	HMGR3	gene-LOC104608478	1.67667	6.23667	11.6267	9.41667	9.58333	7.47667
	HMGR4	gene-LOC104603825	10.1133	33.7533	4.03	7.10333	6.2	7.36667
	HMGR5	gene-LOC104606863	23.1333	69.5067	7.55667	611.887	697.717	428.873
	HMGS1	gene-LOC104596203	26.0167	64.1433	23.72	797.525	359.013	897.84
	HMGS2	gene-LOC104608333	51.9033	47.0433	7.55	20.14	14.8233	10.34
	MVK1	gene-LOC104596451	9.96333	21.22	1.82	25.41	19.43	43.0667
	MVK2	gene-LOC104612391	6.04667	22.17	9.31	116.05	61.0033	90.18
	PMK	gene-LOC104600381	18.0033	14.0733	8.86667	47.23	59.6233	30.79
	MVD	gene-LOC104588425	45.9267	71.4967	11.1033	92.1467	87.54	155.023
M E P	DXS1	gene-LOC104588418	6.79	1.90333	0.846667	20.365	2.04333	6.60333
	DXS2	gene-LOC104595318	4.57	9.91667	11.8967	15.16	17.4933	17.9633
	DXS3	gene-LOC104613474	2.80667	72.3267	92.1233	71.6833	53.97	110.717
	DXR	gene-LOC104587215	7.19	54.2067	112.533	162.855	202.94	98.99
	MCT	gene-LOC104593902	2.66	14.5333	27.73	15.7033	10.7767	11.4933
	CMK	gene-LOC104593647	9.13333	43.5833	13.0967	74.95	74.02	24.6233
	MDS	gene-LOC104600215	10.2533	49.5833	125	99.18	72.53	58.1333
	HDS1	gene-LOC104594845	36.8433	24.99	359.103	269.373	421.41	234.607
	HDS2	gene-LOC104608603	4.99667	6.85	2.40333	2.69667	3.39667	1.58333
	HDR	gene-LOC104595783	29.6167	92.1433	570.597	377.133	348.167	308.593
	IDI	gene-LOC104599644	91.89	110.99	185.577	526.55	536.81	491.453
Monoterpene	GPPS	gene-LOC104610233	6.37333	19.3233	20.58	27.9867	24.6567	32.6733
Sesqui and Triterpene	FPPS1	gene-LOC104588689	8.43333	22.75	3.83333	28.285	52.6267	28.0733
	FPPS2	gene-LOC104594300	49.4133	56.8867	44.49	103.413	82.5833	125.44
Diterpene	GGPPS	gene-LOC104602603	2.72	0.13	0	0	0	0.03
	GGPPS.SSUⅠ	gene-LOC104610946	0.986667	0.38	1.12	1363.41	1486.34	420.65
	GGPPS.SSUⅡ	gene-LOC104603687	37.9367	57.1633	111.433	19.3533	15.3367	38.2667
Other Terpenoid Backbone Biosynthesis	ICMT	gene-LOC104612300	12.87	337	11.25	15.06	27.14	358
	IPK	gene-LOC104598036	7.92	245	5.78	4.56	14.29	223
	FACE	gene-LOC104588363	7.74	258	6.64	6.09	7.38	107
	DHDDS1	gene-LOC104593932	12.57	187	4.83	2.45	4.21	199
	DHDDS2	gene-LOC104601257	1.93	101	3.98	0.78	6.39	262
	DHDDS3	gene-LOC104609182	1.03333	1.63333	0.886667	0.643333	0.4	0.623333
	DHDDS4	gene-LOC104588165	1.96333	2.10667	2.37	2.83333	1.73	1.06667
	DHDDS5	gene-LOC104596396	37.8667	32.4833	39.8933	11.3833	82.7967	34.9367
	IPS	gene-LOC104604957	0	0.416667	8691.79	42.62	1.33	19.535
	PCYOX1	gene-LOC104605839	11.2067	9.36	7.81667	10.3267	11.23	8.66667
	PCYOX2	gene-LOC104606672	1.33667	8.17333	3.72	5.42	4.69667	1.77667
	PCME1	gene-LOC104587824	0.0333333	0.753333	1.08333	0.563333	0.506667	0.523333
	PCME2	gene-LOC104599864	4.99667	6.85	2.40333	2.69667	3.39667	1.58333
	PCME3	gene-LOC104600911	31.65	46.84	20.6167	48.3933	59.3	50.2933
	PCME4	gene-LOC104603088	45.9267	71.4967	11.1033	92.1467	87.5433	155.023
	FOLK1	gene-LOC104602694	9.96333	21.22	1.82	25.41	19.43	43.0667
	FOLK2	novel.1444	6.04667	22.17	9.31	99.02	61.0033	90.18
	FLDH1	gene-LOC104605936	9.79	14.8133	26.12	36.6233	37.4233	28.01
	FLDH2	gene-LOC104610588	13.73	10.3633	16.11	21.9967	23.0733	13.42
	GGR	gene-LOC104602940	23.8867	415.203	369.353	406.25	287.697	309.333
	SPS1	gene-LOC104585964	0.0533333	0.316667	0	0.276667	0.13	1.04333
	SPS2	gene-LOC104610500	3.63333	28.2967	313.74	79.45	54.7567	184.077
	STE24	gene-LOC104600193	31.65	46.84	20.6167	48.3933	59.3	50.2933
	WEB1	gene-LOC104585851	9.77	930	21.51	22.58	14.98	499
	WEB2	gene-LOC104594280	1.40667	6.04667	1.36333	2.08	1.86667	1.81333
