# Supplementary material for: Transcriptome Analyses Revealed the Key Metabolic Genes and Transcription Factors Involved in Terpenoid Biosynthesis in Sacred Lotus
Source: Molecules. 2022 Jul 19;27(14):4599. doi: 10.3390/molecules27144599 (PMC9320166; doi:10.3390/molecules27144599)
Supplement: Supplementary file 1 [file molecules-27-04599-s001.zip › Table S5.xlsx]

## Sheet: Sheet1
The fpkm value of genes inoved in terpenoid synthesis
pathway	Name	Unigene ID	Kegg Entry	S	YL	ML	RF	WF	YF
Monoterpene	CINS1	gene-LOC104589597	K07385	5.07667	5.34	0.423333	7.88333	36.91	15.4067
	CINS2	gene-LOC104590838	K07385	0.143333	0.0166667	0.103333	1283.31	2582.43	31.6267
	CINS3	gene-LOC104600155	K07385	0.0533333	0.596667	9.57	0.21	0	0
	NEOD1	gene-LOC104587861	K15095	2.11	7.39667	2.61667	5.35333	7.92667	7.14667
	NEOD2	gene-LOC104593476	K15095	9.69	29.46	51.14	10.02	10.5533	25.8267
	NEOD3	gene-LOC104608148	K15095	0.0866667	1.02667	0.626667	0.0733333	0.313333	0.0266667
	NEOD4	gene-LOC104608743	K15095	0	10.7167	0.0566667	0.13	0.06	0.126667
	NEOD5	gene-LOC104608745	K15095	0.49	3.48	1.7	4.59	4.43667	3.12667
Sesquiterpene	NES	gene-LOC104586412	K14175	0	0.0133333	0	0	0	0
	GERD1	gene-LOC104598583	K15803	31.24	23.9733	127.69	62.1133	59.43	88.2067
	GERD2	novel.3534	K15803	5160.01	0.0179429	0	0	0	0
	GERD3	gene-LOC104585729	K15803	0.103333	4.69667	3.34333	3.16667	2.71	2.24667
	GERD4	gene-LOC104590986	K15803	4.48	1.96667	0.38	0	0	0.00666667
	GERD5	gene-LOC104590893	K15803	0	4.71	0	0.0666667	0.656667	0.62
	GERD6	gene-LOC104598218	K15803	0.02	0.0666667	0.0433333	74.4867	49.1533	13.7133
Diterpene	CPS1	gene-LOC104596661	K04120	11.4233	0.0133333	0	0.00666667	0	0.08
	CPS2	gene-LOC104611948	K04120	0.253333	9.15667	0.88	0.906667	1.05333	0.526667
	KS	gene-LOC104599747	K04121	1.58333	8.44333	1.05667	2.98333	2.64	2.26667
	KO	gene-LOC104595848	K04122	12.2033	21.43	11.7433	9.01667	6.3	5.66
	KAO2-1	gene-LOC104606451	K04123	0.233333	28.06	0.0466667	0.72	0.453333	3.60333
	KAO2-2	gene-LOC104610396	K04123	246.34	3.25	0.686667	0.313333	0.506667	0.233333
	GA3-1	gene-LOC104592309	K04124	0.683333	0.333333	0.113333	9.49	3.33667	0.936667
	GA3-2	gene-LOC104592310	K04124	105.803	1.87333	0.866667	38.72	28.77	11.26
	GA3-3	gene-LOC104595272	K04124	0.0733333	0.35	0.0966667	0.116667	0.0733333	0.123333
	GA3-4	gene-LOC104595273	K04124	0.5	1.69333	0.37	5.335	1.63333	46.0133
	GA3-5	gene-LOC104603846	K04124	36.5367	8.07667	6.83667	0.923333	0.513333	0.676667
	GA3-6	gene-LOC104604500	K04124	0.13	5.84	0.156667	3.02667	3.12333	2.77667
	GA2-1	gene-LOC104604990	K04125	0.0233333	0	0.01	1.52333	0	0
	GA2-2	gene-LOC104610036	K04125	9.12333	0.49	0.193333	0.123333	0.02	0.196667
	GA2-3	gene-LOC104611218	K04125	1.30667	0	0.0466667	0	0	0
	GA2-4	gene-LOC104613494	K04125	2.30333	0.46	5.58667	0.08	0.0233333	0.0566667
	GA2-5	gene-LOC104594914	K04125	2.74	8.04667	1.47667	0.52	0.233333	0.143333
	GA2-6	gene-LOC104594921	K04125	0.126667	0.856667	0.55	0.443333	0.25	0.26
	GA2-7	gene-LOC104602229	K04125	43.2	0	0	0	0	0
	GA2-8	gene-LOC104585673	K04125	1.71333	3.54667	0.04	1.01667	0.43	1.93333
	GA20-1	gene-LOC104608354	K05282	1.14667	4.53333	1.51667	0.76	0.72	0.663333
	GA20-2	gene-LOC104596232	K05282	0.01	0.296667	0	8.37667	0.02	2.79
	GA20-3	gene-LOC104605857	K05282	0.0266667	0.0866667	3.88333	0.01	0	0.0333333
	GA20-4	gene-LOC104606699	K05282	0.106667	0.0133333	0.00666667	13.64	24.5233	18.2033
	GA20-5	gene-LOC104595860	K05282	146.32	72.52	205.713	269.01	186.15	192.33
	MAS	gene-LOC104591341	K13070	0	0	0.0733333	0	0	15.7867
Triterpene	FAR-DT	gene-LOC104602023	K00801	25.9733	60.8367	14.7367	65.4967	54.9333	67.0433
	SQUS1	gene-LOC104591228	K00511	17.54	33.74	8.325	34.9033	37.8333	54.5233
	SQUS2	gene-LOC104609137	K00511	13.0033	81.78	168.627	65.965	20.92	52.3
	AMYS1	gene-LOC104589203	K15813	0.0466667	1.91333	0.513333	10.7167	7.9	12.6067
	AMYS2	gene-LOC104589206	K15813	0.57	7.69	1.77667	29	25.21	50.12
	AMYS3	gene-LOC104589208	K15813	0.04	7.32	1.24667	33.8233	21.81	40.3933
	AMYS4	gene-LOC104585798	K15813	0	0.25	2.52333	0.59	0.153333	0.16
	AMYS5	gene-LOC104594002	K15813	0.0833333	0.0966667	2.55333	0.66	0.246667	0.19
