# Supplementary material for: Transcriptome Analyses Revealed the Key Metabolic Genes and Transcription Factors Involved in Terpenoid Biosynthesis in Sacred Lotus
Source: Molecules. 2022 Jul 19;27(14):4599. doi: 10.3390/molecules27144599 (PMC9320166; doi:10.3390/molecules27144599)
Supplement: Supplementary file 1 [file molecules-27-04599-s001.zip › Table S7.xlsx]

## Sheet: Sheet1
Primers used in qPCR
Gene Name	F (Sequence 5′→3)	R (Sequence 5′→3)	GenBank	Product length (bp)
AACT1	AGTGATGGAGCTGCTGCATT	CCACAACCGCAAATGCTTCA	LOC104594265	225
HMGR5	CTCAACATGCTCAAGAACCTTGTT	AGGTCCTTTCCATCATTAACAGCT	LOC104606863	187
HMGS1	CAGGAAGCTTTGGAGGCTCA	CACTGCCAACTTCCAGACGA	LOC104596203	187
MVK2	GGCTAGCTGCTGGAGTTTCA	CCATGCTGGGTGGTTGAGAT	LOC104612391	203
DXS3	GCTGCTGCCATCAATGATCG	GGCGCTCCACTAAAGACACT	LOC104613474	202
MDS	ACTGCGTGGTAGATGCGATT	ATAGCTTCTTTGTGCGGGCT	LOC104600215	211
IDI	TCTGACCTCTCCTCTTGGACTTAT	CCACTAAAATGCATTCGTCTTCGA	LOC104599644	221
FPPS1	TACCCTGAAATCTGAGCTGCTC	AGACCTCGATTCAGCTTTCCTC	LOC104588689	117
FPPS2	TGATGGGATACTCCTTCGCAAC	TATCATCTGCCCTGAAGCTGTC	LOC104594300	130
DXR	AGTGGACTCTGCTACCCTTTTC	AATTGGCAAGCGCATATCGG	LOC104587215	184
HDS1	TGAGTTGCAGCCTACTTCAGAG	TCACTACCAATAGCCACGTTCC	LOC104594845	129
PMK	GTGCATGTGATAGCCCAAAGTG	TCCTGAGCAGAAGAAAGAACCC	LOC104600381	134
26srRNA	GAAGAAGGTCCCAAGGGTTC	TCTCCCTTTAACACCAACGG	NW_015858983	110
